# Supplementary material for: Long COVID Symptomatology After 12 Months and Its Impact on Quality of Life According to Initial Coronavirus Disease 2019 Disease Severity
Source: Open Forum Infect Dis. 2022 Aug 5;9(8):ofac397. doi: 10.1093/ofid/ofac397 (PMC9379809; doi:10.1093/ofid/ofac397)
Supplement: ofac397_Supplementary_Data [file ofac397_supplementary_data.zip]

Archive with 4 entries (4 files):
- Supplementary table4 _revised.xlsx
- Supplementary_table1_revised-1.xlsx
- Supplementary_table2_revised.xlsx
- Supplementary_table3_revised.xlsx
