# Supplementary material for: Long COVID Symptomatology After 12 Months and Its Impact on Quality of Life According to Initial Coronavirus Disease 2019 Disease Severity
Source: Open Forum Infect Dis. 2022 Aug 5;9(8):ofac397. doi: 10.1093/ofid/ofac397 (PMC9379809; doi:10.1093/ofid/ofac397)
Supplement: ofac397_Supplementary_Data [file ofac397_supplementary_data.zip › Supplementary table4 _revised.xlsx]

## Sheet: still
Supplementary table 4: Most important symptoms impacting long-term quality of life (Predi-COVID cohort study, N = 289)
	Participants still having the symptom at 1 year
Symptom (ordered by decreasing Risk Ratio)	Overall (%)	Those who declared not being able to live like this in the long run (%)
Fatigue	34.3	50
Shortness of breath	18.7	36.1111
Eyes tiredness	22.5	36.1111
Anxiety	15.9	33.3333
Feeling of tightness in the chest	13.5	30.5556
Irritability	18	30.5556
Migraines	12.8	27.7778
Muscle or joint pain in the lower limbs	15.6	27.7778
Sweats / chills	10	25
Headaches	15.2	25
Tremor of limbs	8	22.2222
Dry skin	11.8	22.2222
Arrhythmia	13.1	22.2222
Back pain	14.9	22.2222
Mental confusion	15.6	22.2222
Stomach burn	7.6	19.4444
Recurrent feeling of thirst	9	19.4444
Depression	9.3	19.4444
Circulation disorders	10.4	19.4444
Tingling sensations in the limbs or on the skin	13.1	19.4444
Other abdominal pain	5.9	16.6667
Tachycardia	8.3	16.6667
Muscle or joint pain in the upper limbs	13.1	16.6667
Nausea	4.8	13.8889
Chest pain	5.9	13.8889
Balance disorders	7.6	13.8889
Loss of smell	9.7	13.8889
Feeling sick	10	13.8889
Memory loss	15.6	13.8889
Diarrhea	4.8	11.1111
Runny nose	6.9	11.1111
Photophobia	6.9	11.1111
Dry cough	4.2	8.33333
Burning sensation in the chest	4.2	8.33333
Hypertension	4.8	8.33333
Pain in the sinuses	5.2	8.33333
Loss of taste	7.3	8.33333
Hair loss	8	8.33333
Sore throat	3.5	5.55556
Hematomas	3.8	5.55556
