# Supplementary material for: Long COVID Symptomatology After 12 Months and Its Impact on Quality of Life According to Initial Coronavirus Disease 2019 Disease Severity
Source: Open Forum Infect Dis. 2022 Aug 5;9(8):ofac397. doi: 10.1093/ofid/ofac397 (PMC9379809; doi:10.1093/ofid/ofac397)
Supplement: ofac397_Supplementary_Data [file ofac397_supplementary_data.zip › Supplementary_table1_revised-1.xlsx]

## Sheet: Feuille 1
Supplementary Table 1: Comparison of baseline characteristics of respondents versus non-respondents to the 12-month questionnaire
Variable	Overall (N = 539)	Non-respondent (N = 250)	Respondent (N = 289)	P-value*
Woman N (%)	243(45.68)	99(40.41)	144(50.17)	0.029
Age (Years)	39.5±12.4	38.6±12.2	40.1±12.5	0.162
Body Mass Index (kg/m2)	25.7±4.7	25.9±4.6	25.6±4.8	0.475
Hypertension N (%)	46(9.13)	20(8.77)	26(9.42)	0.877
Cardiovascular disease N (%)	17(3.37)	8(3.51)	9(3.26)	1
Asthma N (%)	21(4.17)	13(5.70)	8(2.90)	0.124
Diabetes N (%)	14(2.78)	6(2.63)	8(2.91)	1
Current smoker N (%)	96(19.05)	48(21.05)	48(17.39)	0.307
Former smoker N (%)	99(19.64)	44(19.30)	55(19.93)	0.911
Mild illness N (%)	323(64.09)	149(65.35)	174(63.04)	0.901
Moderate/severe illness N (%)	101(20.04)	43(18.86)	58(21.01)	0.765
*P-values were calculated using Fisher exact for categorical variables, and Student's t test for continuous variables
