# Supplementary material for: Long COVID Symptomatology After 12 Months and Its Impact on Quality of Life According to Initial Coronavirus Disease 2019 Disease Severity
Source: Open Forum Infect Dis. 2022 Aug 5;9(8):ofac397. doi: 10.1093/ofid/ofac397 (PMC9379809; doi:10.1093/ofid/ofac397)
Supplement: ofac397_Supplementary_Data [file ofac397_supplementary_data.zip › Supplementary_table2_revised.xlsx]

## Sheet: table
Supplementary Table 2: Distribution of participants experiencing symptoms at 12 months, according to the disease severity during acute infection
	Overall population	Disease severity at inclusion
		Asymptomatic	Mild	Moderate/Severe	P-value*
Having at least 1 symptom present at 1 year N(%)	172(59.5)	17(38.6)	98(56.3)	48(82.8)	<0.001
Median total number of symptoms N [Q1,Q3] in people with at least 1 reported symptom	6.0[2.0,11.3]	2.0[1.0,4.0]	6.0[3.0,10.0]	8.0[3.0,18.3]	<0.001
Fatigue N(%)	99(34.3)	7(15.9)	53(30.5)	34(58.6)	<0.001
Eyes tiredness N(%)	65(22.5)	3(6.8)	40(23.0)	20(34.5)	0.00289
Shortness of breath N(%)	54(18.7)	3(6.8)	26(14.9)	23(39.7)	<0.001
Irritability N(%)	52(18.0)	2(4.6)	30(17.2)	17(29.3)	0.00399
Anxiety N(%)	46(15.9)	2(4.6)	26(14.9)	17(29.3)	0.00265
Mental confusion N(%)	45(15.6)	2(4.6)	22(12.6)	20(34.5)	<0.001
Memory loss N(%)	45(15.6)	4(9.1)	23(13.2)	17(29.3)	0.00949
Muscle or joint pain in the lower limbs N(%)	45(15.6)	3(6.8)	24(13.8)	18(31.0)	0.00222
Headaches N(%)	44(15.2)	2(4.6)	28(16.1)	13(22.4)	0.0361
Back pain N(%)	43(14.9)	1(2.3)	24(13.8)	16(27.6)	0.00108
Feeling of tightness in the chest N(%)	39(13.5)	0(0.0)	19(10.9)	17(29.3)	<0.001
Tingling sensations in the limbs or on the skin N(%)	38(13.1)	3(6.8)	21(12.1)	14(24.1)	0.0321
Muscle or joint pain in the upper limbs N(%)	38(13.1)	0(0.0)	22(12.6)	16(27.6)	<0.001
Arrhythmia N(%)	38(13.1)	1(2.3)	20(11.5)	16(27.6)	0.000572
Migraines N(%)	37(12.8)	1(2.3)	20(11.5)	14(24.1)	0.0037
Dry skin N(%)	34(11.8)	1(2.3)	22(12.6)	11(19.0)	0.0254
Circulation disorders N(%)	30(10.4)	1(2.3)	15(8.6)	14(24.1)	0.00102
Feeling sick N(%)	29(10.0)	1(2.3)	13(7.5)	14(24.1)	<0.001
Sweats / chills N(%)	29(10.0)	2(4.6)	18(10.3)	8(13.8)	0.313
Loss of smell N(%)	28(9.7)	3(6.8)	17(9.8)	7(12.1)	0.672
Depression N(%)	27(9.3)	2(4.6)	15(8.6)	9(15.5)	0.155
Recurrent feeling of thirst N(%)	26(9.0)	1(2.3)	14(8.1)	11(19.0)	0.0116
Tachycardia N(%)	24(8.3)	1(2.3)	13(7.5)	10(17.2)	0.0225
Tremor of limbs N(%)	23(8.0)	1(2.3)	12(6.9)	10(17.2)	0.0196
Hair loss N(%)	23(8.0)	0(0.0)	17(9.8)	4(6.9)	0.0615
Balance disorders N(%)	22(7.6)	2(4.6)	12(6.9)	8(13.8)	0.184
Stomach burn N(%)	22(7.6)	1(2.3)	14(8.1)	7(12.1)	0.206
Loss of taste N(%)	21(7.3)	0(0.0)	16(9.2)	5(8.6)	0.0791
Conjunctival inflammation N(%)	21(7.3)	2(4.6)	11(6.3)	7(12.1)	0.274
Runny nose N(%)	20(6.9)	2(4.6)	11(6.3)	7(12.1)	0.274
Photophobia N(%)	20(6.9)	1(2.3)	12(6.9)	6(10.3)	0.289
Chest pain N(%)	17(5.9)	0(0.0)	8(4.6)	9(15.5)	0.003
Other abdominal pain N(%)	17(5.9)	0(0.0)	12(6.9)	5(8.6)	0.143
Pain in the sinuses N(%)	15(5.2)	1(2.3)	8(4.6)	6(10.3)	0.168
Nausea N(%)	14(4.8)	1(2.3)	7(4.0)	6(10.3)	0.145
Diarrhea N(%)	14(4.8)	1(2.3)	7(4.0)	6(10.3)	0.145
Hypertension N(%)	14(4.8)	1(2.3)	6(3.5)	7(12.1)	0.0336
Weight loss N(%)	13(4.5)	0(0.0)	9(5.2)	4(6.9)	0.202
Wheezing N(%)	13(4.5)	1(2.3)	6(3.5)	6(10.3)	0.0832
Dry cough N(%)	12(4.2)	1(2.3)	6(3.5)	5(8.6)	0.241
Burning sensation in the chest N(%)	12(4.2)	0(0.0)	4(2.3)	8(13.8)	0.00123
Pain in the ears N(%)	11(3.8)	0(0.0)	6(3.5)	4(6.9)	0.204
Hematomas N(%)	11(3.8)	0(0.0)	7(4.0)	4(6.9)	0.256
Sore throat N(%)	10(3.5)	1(2.3)	6(3.5)	3(5.2)	0.805
Loss of appetite N(%)	10(3.5)	0(0.0)	7(4.0)	3(5.2)	0.371
Walking difficulties N(%)	8(2.8)	1(2.3)	4(2.3)	3(5.2)	0.514
Skin rashes N(%)	8(2.8)	0(0.0)	6(3.5)	2(3.5)	0.668
Hypotension N(%)	7(2.4)	0(0.0)	2(1.2)	4(6.9)	0.0418
Newly appeared allergy N(%)	6(2.1)	0(0.0)	3(1.7)	3(5.2)	0.203
Lymphadenopathy N(%)	6(2.1)	0(0.0)	2(1.2)	4(6.9)	0.0418
Fatty cough N(%)	5(1.7)	2(4.6)	0(0.0)	3(5.2)	0.00831
Urinary tract infections N(%)	5(1.7)	0(0.0)	4(2.3)	1(1.7)	0.829
Blue / purple / white or swollen fingers or toes N(%)	4(1.4)	0(0.0)	3(1.7)	1(1.7)	1
Heart failure N(%)	2(0.7)	0(0.0)	0(0.0)	2(3.5)	0.0685
Urinary pain N(%)	2(0.7)	0(0.0)	2(1.2)	0(0.0)	1
Epileptic attacks N(%)	1(0.3)	0(0.0)	0(0.0)	1(1.7)	0.37
Fever N(%)	1(0.3)	0(0.0)	0(0.0)	1(1.7)	0.37
Myocarditis N(%)	1(0.3)	0(0.0)	0(0.0)	1(1.7)	0.37
Bloody sputum N(%)	1(0.3)	0(0.0)	0(0.0)	1(1.7)	0.37
Vomiting N(%)	1(0.3)	0(0.0)	1(0.6)	0(0.0)	1
*Overall P-values are determined using the Fisher’s exact test for each symptom and Kruskal–Wallis test for the total number of symptoms variable.
