# Supplementary material for: Long COVID Symptomatology After 12 Months and Its Impact on Quality of Life According to Initial Coronavirus Disease 2019 Disease Severity
Source: Open Forum Infect Dis. 2022 Aug 5;9(8):ofac397. doi: 10.1093/ofid/ofac397 (PMC9379809; doi:10.1093/ofid/ofac397)
Supplement: ofac397_Supplementary_Data [file ofac397_supplementary_data.zip › Supplementary_table3_revised.xlsx]

## Sheet: Feuille 1
Supplementary Table 3: Comparison of baseline characteristics of participants who declared not being able coping with their symptoms long term with those declaring to be able coping with their symptoms.
Variable	Overall study population (N = 289)	Able coping with symptoms long term (N = 253)	Not being able coping with symptoms long term (N = 36)	P-value*
Woman N (%)	144(50.17)	128(51.00)	16(44.44)	0.482
Age (Years)	40.1±12.5	40.6±12.8	36.9±10.0	0.054
Body Mass Index (kg/m2)	25.6±4.8	25.5±4.7	26.5±5.8	0.337
Hypertension N (%)	26(9.42)	23(9.54)	3(8.57)	1
Cardiovascular disease N (%)	9(3.26)	8(3.32)	1(2.86)	1
Asthma N (%)	8(2.90)	8(3.32)	0(0.00)	0.602
Diabetes N (%)	8(2.91)	7(2.92)	1(2.86)	1
Current smoker N (%)	48(17.39)	39(16.18)	9(25.71)	0.226
Former smoker N (%)	55(19.93)	49(20.33)	6(17.14)	1
Mild illness N (%)	174(63.04)	152(63.07)	22(62.86)	0.612
Moderate/severe illness N (%)	58(21.01)	49(20.33)	9(25.71)	0.385
* P-values were calculated using Fisher exact for categorical variables, and Student's t test for continuous variables
